# Supplementary material for: Relationships within Bolbitis sinensis Species Complex Using RAD Sequencing
Source: Plants (Basel). 2024 Jul 20;13(14):1987. doi: 10.3390/plants13141987 (PMC11280518; doi:10.3390/plants13141987)
Supplement: Supplementary file 1 [file plants-13-01987-s001.zip]

Archive with 4 entries (4 files):
- Figure S1_MLtree-merged.pdf
- Figure S2_distribution, heatmap, and PCoA plot based on RF distance between trees.pdf
- Figure S3_D_BBAA_GF_adjust.p.value.pdf
- supplementary tables.xlsx
